# Supplementary material for: Effects of Investigational Moisturizers on the Skin Barrier and Microbiome following Exposure to Environmental Aggressors: A Randomized Clinical Trial and Ex Vivo Analysis
Source: J Clin Med. 2023 Sep 20;12(18):6078. doi: 10.3390/jcm12186078 (PMC10532330; doi:10.3390/jcm12186078)
Supplement: Supplementary file 1 [file jcm-12-06078-s001.zip]

Archive with 1 entries (1 files):
- jcm-2553295-supplementary.pdf
